# Supplementary material for: How health literacy relates to venous leg ulcer healing: A scoping review
Source: PLoS One. 2023 Jan 18;18(1):e0279368. doi: 10.1371/journal.pone.0279368 (PMC9847895; doi:10.1371/journal.pone.0279368)
Supplement: S1 File — (ZIP) [file pone.0279368.s003.zip]

Archive with 5 entries (5 files):
- Sup file  1_CASP-RCT-Checklist_2020_Clarke M 2005.docx
- Sup file 2_CASP-RCT-Checklist_2020_Protz e.docx
- Sup file 3_NIHtoolGonzalez 2017.docx
- Sup file 4. NIHtoolFinalyson et al 2010.docx
- Sup file 5. NIH toolGonzalez 2014.docx
